# Supplementary material for: Prior exposure to pathogens augments host heterogeneity in susceptibility and has key epidemiological consequences
Source: PLoS Pathog. 2024 Sep 4;20(9):e1012092. doi: 10.1371/journal.ppat.1012092 (PMC11404847; doi:10.1371/journal.ppat.1012092)
Supplement: S1 Table — Parameters used in our SIR model to examine effects of host prior exposure on epidemiological dynamics. For all heterogeneous SIR simulations, gamma-distributed susceptibility values (first row) were used to determine the initial susceptibility distribution, while for all homogeneous SIR simulations, susceptibility values (second row) were used to determine the susceptibility of the entire population. The susceptibility for homogeneous simulations was determined from the mean of the corresponding heterogeneous models. Transmissibility and recovery rates for this system (obtained from [89]) were held constant across all groups, while other parameters were varied using model fits to empirical data. *In simulations with fixed mortality rates across groups, we used the mortality rate estimated for the no prior exposure group. (XLSX) [file ppat.1012092.s002.xlsx]

## Sheet: Sheet1
Parameter	No prior exposure	Low-dose prior exposure	High-dose prior exposure
Heterogeneous (gamma- distributed) susceptibility, x	shape = 1.237	shape = 0.376	shape = 0.159
	scale = 0.955	scale = 1.185	scale = 1.21
	(mean = 1.181)	(mean = 0.4460)	(mean = 0.1920)
Homogeneous (exponential) susceptibility, x	x = 1.181	x = 0.4460	x = 0.1920
Fitted mortality rate	0.05894*	0.02806	2.483*10-17
Transmissibility	0.00275
Recovery rate	0.03
