# Supplementary material for: Prior exposure to pathogens augments host heterogeneity in susceptibility and has key epidemiological consequences
Source: PLoS Pathog. 2024 Sep 4;20(9):e1012092. doi: 10.1371/journal.ppat.1012092 (PMC11404847; doi:10.1371/journal.ppat.1012092)
Supplement: S2 Table — Experimental design testing how prior exposure of house finches to Mycoplasma gallisepticum (none, low dose, or high dose) alters host heterogeneity in MG susceptibility (n = 157 at start; n = 150 for final analysis). We began with a balanced design for all non-0 secondary MG doses, but lost one bird to mortality and excluded six birds retroactively, one of which was discovered to be seropositive to MG at start, and five that were discovered to be qPCR positive one day prior to secondary challenge (see Methods in Main Text). CCU = Color Changing Units. *Whether birds became infected or not in response to the prior low MG dose treatment (n = 50; gray cells) was used to estimate susceptibility of birds with no prior exposure, which was the case for these birds at the time of this treatment. (XLSX) [file ppat.1012092.s003.xlsx]

## Sheet: Sheet1
Prior Exposure Treatments	Secondary MG Dose Treatments (CCU/mL)
	0	30	100	300	7000
Sterile media (No prior MG exposure)	n=3	n=12	n=12	n=11	n=12
Prior low dose MG (750 CCU/mL)*	n=4	n=11	n=12	n=11	n=12
Prior high dose MG (30,000 CCU/mL)	n=6	n=11	n=12	n=11	n=10
